# Supplementary material for: Ionic Transport Triggered by Asymmetric Illumination on 2D Nano-Membrane
Source: Molecules. 2021 Nov 23;26(23):7078. doi: 10.3390/molecules26237078 (PMC8658790; doi:10.3390/molecules26237078)
Supplement: Supplementary file 1 [file molecules-26-07078-s001.zip]

Archive with 1 entries (1 files):
- molecules-1460506-supplementary.pdf
